# Supplementary material for: Integrated transcriptomic and metabolomic analyses revealed the molecular mechanism of terpenoid formation for salicylic acid resistance in Pulsatilla chinensis callus
Source: Front Plant Sci. 2023 Jan 6;13:1054317. doi: 10.3389/fpls.2022.1054317 (PMC9854134; doi:10.3389/fpls.2022.1054317)
Supplement: Supplementary Table 3 — DEGs of KEGG pathway enrichment analysis. [file Table_3.csv]

Num	Pathway id	Description	Database	Ratio_in_study	Ratio_in_pop	Pvalue_uncorrected	Pvalue_corrected	First Category	Second Category
46	map00270	Cysteine and methionine metabolism	KEGG PATHWAY	46/2117	143/12543	5.03E-06	0.000613764	Metabolism	Amino acid metabolism
121	map03010	Ribosome	KEGG PATHWAY	121/2117	561/12543	0.001886326	0.076710595	Genetic Information Processing	Translation
71	map04141	Protein processing in endoplasmic reticulum	KEGG PATHWAY	71/2117	301/12543	0.001579395	0.096343122	Genetic Information Processing	Folding, sorting and degradation
41	map04016	MAPK signaling pathway - plant	KEGG PATHWAY	41/2117	164/12543	0.005007579	0.152731161	Environmental Information Processing	Signal transduction
28	map00250	Alanine, aspartate and glutamate metabolism	KEGG PATHWAY	28/2117	108/12543	0.011109911	0.169426145	Metabolism	Amino acid metabolism
21	map00350	Tyrosine metabolism	KEGG PATHWAY	21/2117	75/12543	0.010767368	0.187659848	Metabolism	Amino acid metabolism
21	map00860	Porphyrin and chlorophyll metabolism	KEGG PATHWAY	21/2117	73/12543	0.007779613	0.189822558	Metabolism	Metabolism of cofactors and vitamins
16	map00950	Isoquinoline alkaloid biosynthesis	KEGG PATHWAY	16/2117	52/12543	0.009644811	0.196111165	Metabolism	Biosynthesis of other secondary metabolites
3	map00998	Biosynthesis of various secondary metabolites - part 2	KEGG PATHWAY	3/2117	4/12543	0.01678037	0.227467232	Metabolism	Biosynthesis of other secondary metabolites
6	map00905	Brassinosteroid biosynthesis	KEGG PATHWAY	6/2117	14/12543	0.020178259	0.246174755	Metabolism	Metabolism of terpenoids and polyketides
28	map03008	Ribosome biogenesis in eukaryotes	KEGG PATHWAY	28/2117	117/12543	0.031254526	0.272360867	Genetic Information Processing	Translation
22	map00330	Arginine and proline metabolism	KEGG PATHWAY	22/2117	87/12543	0.029600648	0.277790695	Metabolism	Amino acid metabolism
11	map00920	Sulfur metabolism	KEGG PATHWAY	11/2117	37/12543	0.037339427	0.284713129	Metabolism	Energy metabolism
5	map00430	Taurine and hypotaurine metabolism	KEGG PATHWAY	5/2117	11/12543	0.025732934	0.285401632	Metabolism	Metabolism of other amino acids
18	map00071	Fatty acid degradation	KEGG PATHWAY	18/2117	71/12543	0.044960404	0.288693123	Metabolism	Lipid metabolism
15	map00910	Nitrogen metabolism	KEGG PATHWAY	15/2117	55/12543	0.035517322	0.288874219	Metabolism	Energy metabolism
40	map00010	Glycolysis / Gluconeogenesis	KEGG PATHWAY	40/2117	182/12543	0.04338454	0.294050772	Metabolism	Carbohydrate metabolism
21	map00592	alpha-Linolenic acid metabolism	KEGG PATHWAY	21/2117	82/12543	0.028980573	0.294635821	Metabolism	Lipid metabolism
20	map03050	Proteasome	KEGG PATHWAY	20/2117	80/12543	0.041132196	0.295183997	Genetic Information Processing	Folding, sorting and degradation
46	map04075	Plant hormone signal transduction	KEGG PATHWAY	46/2117	216/12543	0.051830017	0.316163101	Environmental Information Processing	Signal transduction
49	map00940	Phenylpropanoid biosynthesis	KEGG PATHWAY	49/2117	236/12543	0.066903983	0.371012997	Metabolism	Biosynthesis of other secondary metabolites
18	map00400	Phenylalanine, tyrosine and tryptophan biosynthesis	KEGG PATHWAY	18/2117	74/12543	0.064174652	0.372824167	Metabolism	Amino acid metabolism
14	map00220	Arginine biosynthesis	KEGG PATHWAY	14/2117	57/12543	0.08875381	0.470781077	Metabolism	Amino acid metabolism
5	map00902	Monoterpenoid biosynthesis	KEGG PATHWAY	5/2117	15/12543	0.093643683	0.476022053	Metabolism	Metabolism of terpenoids and polyketides
12	map00360	Phenylalanine metabolism	KEGG PATHWAY	12/2117	48/12543	0.098607266	0.481203457	Metabolism	Amino acid metabolism
6	map00908	Zeatin biosynthesis	KEGG PATHWAY	6/2117	20/12543	0.106659081	0.500477225	Metabolism	Metabolism of terpenoids and polyketides
10	map00450	Selenocompound metabolism	KEGG PATHWAY	10/2117	40/12543	0.124689122	0.543288316	Metabolism	Metabolism of other amino acids
61	map04626	Plant-pathogen interaction	KEGG PATHWAY	61/2117	313/12543	0.121545389	0.549205089	Organismal Systems	Environmental adaptation
9	map00945	Stilbenoid, diarylheptanoid and gingerol biosynthesis	KEGG PATHWAY	9/2117	36/12543	0.140780898	0.554040952	Metabolism	Biosynthesis of other secondary metabolites
9	map00960	Tropane, piperidine and pyridine alkaloid biosynthesis	KEGG PATHWAY	9/2117	36/12543	0.140780898	0.554040952	Metabolism	Biosynthesis of other secondary metabolites
28	map00520	Amino sugar and nucleotide sugar metabolism	KEGG PATHWAY	28/2117	135/12543	0.13874284	0.564220883	Metabolism	Carbohydrate metabolism
45	map00500	Starch and sucrose metabolism	KEGG PATHWAY	45/2117	227/12543	0.13500543	0.567953879	Metabolism	Carbohydrate metabolism
4	map00261	Monobactam biosynthesis	KEGG PATHWAY	4/2117	13/12543	0.163438626	0.586456245	Metabolism	Biosynthesis of other secondary metabolites
15	map00380	Tryptophan metabolism	KEGG PATHWAY	15/2117	68/12543	0.162458537	0.600604288	Metabolism	Amino acid metabolism
13	map00900	Terpenoid backbone biosynthesis	KEGG PATHWAY	13/2117	59/12543	0.185395471	0.646235643	Metabolism	Metabolism of terpenoids and polyketides
4	map00300	Lysine biosynthesis	KEGG PATHWAY	4/2117	14/12543	0.199985658	0.659412169	Metabolism	Amino acid metabolism
10	map00640	Propanoate metabolism	KEGG PATHWAY	10/2117	44/12543	0.197522666	0.669382369	Metabolism	Carbohydrate metabolism
26	map00230	Purine metabolism	KEGG PATHWAY	26/2117	131/12543	0.210571881	0.676046566	Metabolism	Nucleotide metabolism
26	map00620	Pyruvate metabolism	KEGG PATHWAY	26/2117	132/12543	0.222570686	0.696246762	Metabolism	Carbohydrate metabolism
3	map00514	Other types of O-glycan biosynthesis	KEGG PATHWAY	3/2117	10/12543	0.23063762	0.703444741	Metabolism	Glycan biosynthesis and metabolism
16	map03030	DNA replication	KEGG PATHWAY	16/2117	79/12543	0.250927875	0.746663433	Genetic Information Processing	Replication and repair
24	map00710	Carbon fixation in photosynthetic organisms	KEGG PATHWAY	24/2117	124/12543	0.262548488	0.762640845	Metabolism	Energy metabolism
3	map00944	Flavone and flavonol biosynthesis	KEGG PATHWAY	3/2117	11/12543	0.279957701	0.776246354	Metabolism	Biosynthesis of other secondary metabolites
5	map00730	Thiamine metabolism	KEGG PATHWAY	5/2117	21/12543	0.273860252	0.776998855	Metabolism	Metabolism of cofactors and vitamins
17	map00052	Galactose metabolism	KEGG PATHWAY	17/2117	87/12543	0.293164271	0.794800913	Metabolism	Carbohydrate metabolism
13	map00410	beta-Alanine metabolism	KEGG PATHWAY	13/2117	66/12543	0.316780195	0.84015617	Metabolism	Metabolism of other amino acids
2	map00660	C5-Branched dibasic acid metabolism	KEGG PATHWAY	2/2117	7/12543	0.336148691	0.872556175	Metabolism	Carbohydrate metabolism
7	map00650	Butanoate metabolism	KEGG PATHWAY	7/2117	36/12543	0.406619393	0.918658628	Metabolism	Carbohydrate metabolism
20	map00480	Glutathione metabolism	KEGG PATHWAY	20/2117	112/12543	0.429347206	0.918953668	Metabolism	Metabolism of other amino acids
1	map00943	Isoflavonoid biosynthesis	KEGG PATHWAY	1/2117	3/12543	0.425714567	0.944312312	Metabolism	Biosynthesis of other secondary metabolites
1	map00232	Caffeine metabolism	KEGG PATHWAY	1/2117	3/12543	0.425714567	0.944312312	Metabolism	Biosynthesis of other secondary metabolites
4	map00531	Glycosaminoglycan degradation	KEGG PATHWAY	4/2117	19/12543	0.402862475	0.945177346	Metabolism	Glycan biosynthesis and metabolism
4	map01040	Biosynthesis of unsaturated fatty acids	KEGG PATHWAY	4/2117	19/12543	0.402862475	0.945177346	Metabolism	Lipid metabolism
3	map00966	Glucosinolate biosynthesis	KEGG PATHWAY	3/2117	13/12543	0.380058453	0.946267985	Metabolism	Biosynthesis of other secondary metabolites
23	map02010	ABC transporters	KEGG PATHWAY	23/2117	126/12543	0.375098652	0.953375741	Environmental Information Processing	Membrane transport
13	map03022	Basal transcription factors	KEGG PATHWAY	13/2117	70/12543	0.400330003	0.957652163	Genetic Information Processing	Transcription
6	map00590	Arachidonic acid metabolism	KEGG PATHWAY	6/2117	30/12543	0.39571832	0.965552702	Metabolism	Lipid metabolism
28	map03040	Spliceosome	KEGG PATHWAY	28/2117	384/12543	0.999999993	0.999999993	Genetic Information Processing	Transcription
3	map00903	Limonene and pinene degradation	KEGG PATHWAY	3/2117	15/12543	0.476797652	1	Metabolism	Metabolism of terpenoids and polyketides
4	map00290	Valine, leucine and isoleucine biosynthesis	KEGG PATHWAY	4/2117	21/12543	0.483703234	1	Metabolism	Amino acid metabolism
7	map04136	Autophagy - other	KEGG PATHWAY	7/2117	40/12543	0.523490123	1	Cellular Processes	Transport and catabolism
12	map00030	Pentose phosphate pathway	KEGG PATHWAY	12/2117	70/12543	0.526078019	1	Metabolism	Carbohydrate metabolism
17	map00051	Fructose and mannose metabolism	KEGG PATHWAY	17/2117	102/12543	0.564183066	1	Metabolism	Carbohydrate metabolism
53	map01240	Biosynthesis of cofactors	KEGG PATHWAY	53/2117	318/12543	0.5644211	1	Metabolism	Global and overview maps
16	map00561	Glycerolipid metabolism	KEGG PATHWAY	16/2117	96/12543	0.564747751	1	Metabolism	Lipid metabolism
3	map00750	Vitamin B6 metabolism	KEGG PATHWAY	3/2117	17/12543	0.565878282	1	Metabolism	Metabolism of cofactors and vitamins
8	map00941	Flavonoid biosynthesis	KEGG PATHWAY	8/2117	48/12543	0.575591783	1	Metabolism	Biosynthesis of other secondary metabolites
6	map00100	Steroid biosynthesis	KEGG PATHWAY	6/2117	36/12543	0.582640714	1	Metabolism	Lipid metabolism
15	map04146	Peroxisome	KEGG PATHWAY	15/2117	91/12543	0.583858949	1	Cellular Processes	Transport and catabolism
13	map00460	Cyanoamino acid metabolism	KEGG PATHWAY	13/2117	79/12543	0.586886189	1	Metabolism	Metabolism of other amino acids
4	map00909	Sesquiterpenoid and triterpenoid biosynthesis	KEGG PATHWAY	4/2117	24/12543	0.595439602	1	Metabolism	Metabolism of terpenoids and polyketides
4	map00904	Diterpenoid biosynthesis	KEGG PATHWAY	4/2117	24/12543	0.595439602	1	Metabolism	Metabolism of terpenoids and polyketides
11	map00130	Ubiquinone and other terpenoid-quinone biosynthesis	KEGG PATHWAY	11/2117	68/12543	0.61184862	1	Metabolism	Metabolism of cofactors and vitamins
8	map04712	Circadian rhythm - plant	KEGG PATHWAY	8/2117	50/12543	0.624479403	1	Organismal Systems	Environmental adaptation
7	map03410	Base excision repair	KEGG PATHWAY	7/2117	45/12543	0.655101435	1	Genetic Information Processing	Replication and repair
17	map00564	Glycerophospholipid metabolism	KEGG PATHWAY	17/2117	108/12543	0.663763617	1	Metabolism	Lipid metabolism
3	map00062	Fatty acid elongation	KEGG PATHWAY	3/2117	20/12543	0.680509613	1	Metabolism	Lipid metabolism
11	map00260	Glycine, serine and threonine metabolism	KEGG PATHWAY	11/2117	72/12543	0.68973695	1	Metabolism	Amino acid metabolism
4	map00740	Riboflavin metabolism	KEGG PATHWAY	4/2117	27/12543	0.69138874	1	Metabolism	Metabolism of cofactors and vitamins
4	map00340	Histidine metabolism	KEGG PATHWAY	4/2117	28/12543	0.719504862	1	Metabolism	Amino acid metabolism
14	map00240	Pyrimidine metabolism	KEGG PATHWAY	14/2117	93/12543	0.722631604	1	Metabolism	Nucleotide metabolism
9	map00770	Pantothenate and CoA biosynthesis	KEGG PATHWAY	9/2117	61/12543	0.722663059	1	Metabolism	Metabolism of cofactors and vitamins
10	map00053	Ascorbate and aldarate metabolism	KEGG PATHWAY	10/2117	68/12543	0.732366459	1	Metabolism	Carbohydrate metabolism
29	map04120	Ubiquitin mediated proteolysis	KEGG PATHWAY	29/2117	188/12543	0.732686035	1	Genetic Information Processing	Folding, sorting and degradation
4	map00780	Biotin metabolism	KEGG PATHWAY	4/2117	29/12543	0.74567822	1	Metabolism	Metabolism of cofactors and vitamins
6	map00310	Lysine degradation	KEGG PATHWAY	6/2117	43/12543	0.756050109	1	Metabolism	Amino acid metabolism
1	map00524	Neomycin, kanamycin and gentamicin biosynthesis	KEGG PATHWAY	1/2117	8/12543	0.772210634	1	Metabolism	Biosynthesis of other secondary metabolites
4	map00565	Ether lipid metabolism	KEGG PATHWAY	4/2117	31/12543	0.792349705	1	Metabolism	Lipid metabolism
12	map03420	Nucleotide excision repair	KEGG PATHWAY	12/2117	85/12543	0.793050552	1	Genetic Information Processing	Replication and repair
11	map03060	Protein export	KEGG PATHWAY	11/2117	79/12543	0.800978415	1	Genetic Information Processing	Folding, sorting and degradation
4	map00760	Nicotinate and nicotinamide metabolism	KEGG PATHWAY	4/2117	32/12543	0.812968388	1	Metabolism	Metabolism of cofactors and vitamins
8	map00510	N-Glycan biosynthesis	KEGG PATHWAY	8/2117	61/12543	0.830507079	1	Metabolism	Glycan biosynthesis and metabolism
6	map00073	Cutin, suberine and wax biosynthesis	KEGG PATHWAY	6/2117	51/12543	0.88192287	1	Metabolism	Lipid metabolism
15	map00040	Pentose and glucuronate interconversions	KEGG PATHWAY	15/2117	114/12543	0.885918018	1	Metabolism	Carbohydrate metabolism
7	map00280	Valine, leucine and isoleucine degradation	KEGG PATHWAY	7/2117	59/12543	0.890276009	1	Metabolism	Amino acid metabolism
7	map00020	Citrate cycle (TCA cycle)	KEGG PATHWAY	7/2117	60/12543	0.900038025	1	Metabolism	Carbohydrate metabolism
3	map00196	Photosynthesis - antenna proteins	KEGG PATHWAY	3/2117	30/12543	0.902574428	1	Metabolism	Energy metabolism
6	map00513	Various types of N-glycan biosynthesis	KEGG PATHWAY	6/2117	54/12543	0.912321927	1	Metabolism	Glycan biosynthesis and metabolism
10	map04070	Phosphatidylinositol signaling system	KEGG PATHWAY	10/2117	83/12543	0.912525571	1	Environmental Information Processing	Signal transduction
3	map00600	Sphingolipid metabolism	KEGG PATHWAY	3/2117	32/12543	0.924875512	1	Metabolism	Lipid metabolism
17	map04145	Phagosome	KEGG PATHWAY	17/2117	134/12543	0.926299893	1	Cellular Processes	Transport and catabolism
5	map00906	Carotenoid biosynthesis	KEGG PATHWAY	5/2117	49/12543	0.933554758	1	Metabolism	Metabolism of terpenoids and polyketides
26	map03015	mRNA surveillance pathway	KEGG PATHWAY	26/2117	197/12543	0.93506783	1	Genetic Information Processing	Translation
2	map00563	Glycosylphosphatidylinositol (GPI)-anchor biosynthesis	KEGG PATHWAY	2/2117	26/12543	0.94881726	1	Metabolism	Glycan biosynthesis and metabolism
3	map00591	Linoleic acid metabolism	KEGG PATHWAY	3/2117	36/12543	0.95606801	1	Metabolism	Lipid metabolism
2	map00790	Folate biosynthesis	KEGG PATHWAY	2/2117	27/12543	0.956094555	1	Metabolism	Metabolism of cofactors and vitamins
5	map03430	Mismatch repair	KEGG PATHWAY	5/2117	53/12543	0.957929078	1	Genetic Information Processing	Replication and repair
3	map04130	SNARE interactions in vesicular transport	KEGG PATHWAY	3/2117	37/12543	0.961700833	1	Genetic Information Processing	Folding, sorting and degradation
6	map00061	Fatty acid biosynthesis	KEGG PATHWAY	6/2117	62/12543	0.962539829	1	Metabolism	Lipid metabolism
9	map00562	Inositol phosphate metabolism	KEGG PATHWAY	9/2117	86/12543	0.965634624	1	Metabolism	Carbohydrate metabolism
1	map00511	Other glycan degradation	KEGG PATHWAY	1/2117	19/12543	0.970255536	1	Metabolism	Glycan biosynthesis and metabolism
8	map00630	Glyoxylate and dicarboxylate metabolism	KEGG PATHWAY	8/2117	81/12543	0.973736432	1	Metabolism	Carbohydrate metabolism
1	map00603	Glycosphingolipid biosynthesis - globo and isoglobo series	KEGG PATHWAY	1/2117	20/12543	0.975283405	1	Metabolism	Glycan biosynthesis and metabolism
6	map00195	Photosynthesis	KEGG PATHWAY	6/2117	71/12543	0.9867454	1	Metabolism	Energy metabolism
8	map00970	Aminoacyl-tRNA biosynthesis	KEGG PATHWAY	8/2117	88/12543	0.987582204	1	Genetic Information Processing	Translation
1	map00670	One carbon pool by folate	KEGG PATHWAY	1/2117	25/12543	0.990209716	1	Metabolism	Metabolism of cofactors and vitamins
9	map03020	RNA polymerase	KEGG PATHWAY	9/2117	112/12543	0.997917547	1	Genetic Information Processing	Transcription
18	map04144	Endocytosis	KEGG PATHWAY	18/2117	188/12543	0.998544857	1	Cellular Processes	Transport and catabolism
28	map03018	RNA degradation	KEGG PATHWAY	28/2117	286/12543	0.999793683	1	Genetic Information Processing	Folding, sorting and degradation
6	map03440	Homologous recombination	KEGG PATHWAY	6/2117	120/12543	0.999982098	1	Genetic Information Processing	Replication and repair
21	map03013	Nucleocytoplasmic transport	KEGG PATHWAY	21/2117	270/12543	0.99999663	1	Genetic Information Processing	Translation
15	map00190	Oxidative phosphorylation	KEGG PATHWAY	15/2117	253/12543	0.999999962	1	Metabolism	Energy metabolism
